# Supplementary material for: Terrestrial mosses as a substrate and potential host for cyanobacteria, green algae and diatoms
Source: J Plant Res. 2024 Jun 27;137(5):847–61. doi: 10.1007/s10265-024-01551-2 (PMC11392977; doi:10.1007/s10265-024-01551-2)
Supplement: Supplementary file 1 — Supplementary Material 1 [file 10265_2024_1551_MOESM1_ESM.xlsx]

## Sheet: Table 1
Terrestrial mosses as a substrate and potential host for cyanobacteria, green algae and diatoms
Journal of Plant Research
Ewelina Szczepocka1*, Paulina Nowicka-Krawczyk1, Grzegorz J. Wolski2
1Department of Algology and Mycology, Faculty of Biology and Environmental Protection, University of Lodz, Banacha 12/16, 90-237 Lodz, Poland, * e-mail: ewelina.szczepocka@biol.uni.lodz.pl; paulina.nowicka@biol.uni.lodz.pl,
2Department of Geobotany and Plant Ecology, Faculty of Biology and Environmental Protection, University of Lodz, Banacha 12/16, 90-237 Lodz, Poland, e-mail: grzegorz.wolski@biol.uni.lodz.pl
Table. Relative humidity [% Rh] measurements detected on moss turfs and macrophyte clump.
Host taxa	n1	n2	n3	n4	n5	Aver
Polytrichum formosum	11.3	11.5	11.8	11.4	12.1	11.62
Dicranum polysetum	11.1	11.3	11.1	11.5	11.7	11.34
Plagiothecium longisetum	24.8	25	24.9	25.6	25.9	25.24
Ficaria verna	20.3	20.7	21.5	20.9	22.4	21.16
Plagiomnium undulatum	20	20.5	20.6	20.1	20.7	20.38
Atrichum undulatum	20.3	20.5	20.6	20.5	20.8	20.54
Hypnum cupressiforme (on Carpinus betulus)	0.2	0.6	0.9	1	1.5	0.84
Hypnum cupressiforme (on Acer pseudoplatanus)	0.5	0.9	1.1	0.8	1.3	0.92

## Sheet: Table S1
Terrestrial mosses as a substrate and potential host for cyanobacteria, green algae and diatoms
Journal of Plant Research
Ewelina Szczepocka1*, Paulina Nowicka-Krawczyk1, Grzegorz J. Wolski2
1Department of Algology and Mycology, Faculty of Biology and Environmental Protection, University of Lodz, Banacha 12/16, 90-237 Lodz, Poland, * e-mail: ewelina.szczepocka@biol.uni.lodz.pl; paulina.nowicka@biol.uni.lodz.pl,
2Department of Geobotany and Plant Ecology, Faculty of Biology and Environmental Protection, University of Lodz, Banacha 12/16, 90-237 Lodz, Poland, e-mail: grzegorz.wolski@biol.uni.lodz.pl
Table S1. Number of cyanobacteria, green algae and diatoms occurring on individual plant species with code of species. Explanation:1 – Polytrichum formosum; 2 – Dicranum polysetum; 3 – Plagiothecium longisetum; 4 – Ficaria verna; 5 – Plagiomnium undulatum; 6 – Atrichum undulatum; 7 – Hypnum cupressiforme (on Carpinus betulus); 8 – Hypnum cupressiforme (on Acer pseudoplatanus); for cyanobacteria a…
No.	Taxa		Code of taxa	1	2	3	4	5	6	7	8
Cyanobacteria
1.	Desmonostoc cf. muscorum (Bornet, Flahault) Hrouzek, Ventura		Des mus	0	0	1	0	0	0	0	0
2.	Gloeocapsa sp. Kützing		Gle	0	0	1	0	0	0	0	0
3.	Microcoleus terrestris (Desmazières) Thuret ex Hansgirg		Mic tre	0	0	0	2	0	0	0	0
Chlorophyta
4.	Chlorella sp. Beyerinck		Chlo	0	0	1	3	29	0	0	0
5.	Coccomyxa sp. Schmidle		Coc	1	1	0	0	0	1	1	1
6.	Desmococcus olivaceus (Persoon ex Acharius) J.R.Laundon		Des oli	14	18	0	0	0	1	1	1
7.	Klebsormidium flaccidum (Kützing) P.C.Silva, Mattox & W.H.Blackwell		Kle fla	0	0	13	30	19	7	0	0
8.	Klebsormidium subtile (Kützing) Mikhailyuk, Glaser, Holzinger & Karsten		Kle sub	3	7	0	0	0	0	0	1
9.	Pseudochlorella signiensis (Friedl & O'Kelly) Darienko & Pröschold		Pse sing	18	12	5	1	1	8	42	38
10.	Pseudostichococcus cf. monallantoides L. Moewus		Pse mon	6	9	15	6	1	21	22	33
Bacillariophyta
11.	Achnanthidium affine Grunow (Czarnecki)		Ach aff	0	0	1	0	2	1	0	0
12.	Achnanthidium minutissimum Kützing (Czarnecki)		Ach min	0	0	24	29	14	8	0	0
13.	Achnanthidium neomicrocephalum Lange-Bertalot, F. Staab		Ach neo	0	0	0	2	0	0	0	0
14.	Achnanthidium straubianum (Lange-Bertalot) Lange-Bertalot		Ach str	0	0	0	0	0	2	0	0
15.	Amphora copulata (Kützing) Schoeman et Archibald		Amp cop	0	0	2	0	0	1	0	0
16.	Amphora pediculus (Kützing) Grunow		Amp ped	0	0	0	2	0	0	0	0
17.	Aulacoseira granulata (Ehrenberg) Simonsen		Aul gra	0	0	28	45	0	0	0	0
18.	Aulacoseira islandica (Ehrenberg) Simonsen		Aul isl	0	0	13	13	1	0	0	0
19.	Caloneis amphisbaena (Bory) Cleve		Cal amp	0	0	1	0	0	0	0	0
20.	Chamaepinnularia soehrensis (Krasske) Lange-Bertalot et Krammer		Cha soe	0	0	2	3	0	0	0	0
21.	Cocconeis lineata Ehrenberg		Coc lin	0	0	0	3	0	0	0	0
22.	Cocconeis pediculus Ehrenberg		Coc ped	0	0	1	0	0	0	0	0
23.	Cocconeis placentula Ehrenberg		Coc pla	0	0	14	3	0	0	0	0
24.	Cyclostephanos dubius (Hustedt) Round		Cyc dub	0	0	30	27	0	0	0	0
25.	Cyclostephanos cf. dubius (Hustedt) Round		Cyc bod	0	0	42	74	4	0	0	0
26.	Cyclotella balatonis Pantocsek		Cyc bal	0	0	0	8	0	0	0	0
27.	Cyclotella meneghiniana Kützing		Cyc men	0	0	25	11	1	0	0	0
28.	Cymatopleura solea (Brébisson) W. Smith		Cym sol	0	0	1	0	0	0	0	0
29.	Cymbopleura naviculiformis (Auerswald) Krammer		Cym nav	0	0	1	0	0	0	0	0
30.	Diadesmis confervacea Kützing		Dia cof	0	0	0	0	1	0	0	0
31.	Diatoma vulgaris Bory		Dia vul	0	0	1	0	0	0	0	0
32.	Eucocconeis alpestris (Brun) Lange-Bertalot		Euc alp	0	0	0	0	1	0	0	0
33.	Eunotia bilunaris (Ehrenberg) Schaarschmidt		Eun bil	0	0	0	0	1	0	0	0
34.	Fallacia pygmea ssp. pygmea (Kützing) A.J. Stcle et D.G. Mann		Fal pyg	0	0	0	0	1	0	0	0
35.	Fragilaria gracilis Østrup		Fra gra	0	0	1	1	0	0	0	0
36.	Fragilaria rumpens (Kützing) Carlson		Fra rum	0	0	2	1	0	0	0	0
37.	Fragilaria vaucheriae (Kützing) Petersen		Fra vau	0	0	7	0	4	0	0	0
38.	Frustulia vulgaris (Thwaites) De Toni		Fru vul	0	0	0	2	0	1	0	0
39.	Gomphonema angustatum (Kützing) Rhabenhorst		Gom ang	0	0	0	0	3	0	0	0
40.	Gomphonema micropus Kützing		Gom mic	0	0	3	2	4	1	0	0
41.	Gomphonema olivaceum (Hornemann) Brébisson		Gom oli	0	0	9	1	0	0	0	0
42.	Gomphonema parvulum (Kützing) Kützing		Gom par	0	0	8	1	0	0	0	0
43.	Gomphonema sarcophagus Gregory		Gom sar	0	0	0	0	1	0	0	0
44.	Gomphonema truncatum Ehrenberg		Gom tru	0	0	0	1	0	0	0	0
45.	Gyrosigma acuminatum (Kützing) Rhabenhorst		Gryo acu	0	0	4	0	0	0	0	0
46.	Hatzschia amphioxys (Ehrenberg) Grunow		Hat amp	0	0	0	0	3	0	0	0
47.	Hippodonta capitata (Ehrenberg) Lange-Bertalot, Metzeltin et Witkowski		Hip cap	0	0	5	0	0	0	0	0
48.	Humidophila brekkaensis (Petersen) Lowe, Kociolek et al.		Hum bre	0	0	0	0	0	3	0	0
49.	Humidophila contenta (Grunow) Lowe, Kociołek et al.		Dia con	0	0	0	0	4	4	0	0
50.	Karayevia clevei (Grunow) Bukhtiyarova		Ach cle	0	0	5	1	8	0	0	0
51.	Karayevia ploenensis (Hustedt) Bukhtiyarova		Kar plo	0	0	0	0	2	0	0	0
52.	Lemnicola hungarica (Grunow) Round, Basson		Lem hun	0	0	2	0	0	0	0	0
53.	Mayamea permitis (Hustedt) K. Bruder et Medin		May per	0	0	0	0	0	1	0	0
54.	Meridion circulare (Gréville) Agardh		Mer cir	0	0	2	4	22	5	0	0
55.	Navicula cryptotenella Lange-Bertalot		Nav cry	0	0	2	0	1	0	0	0
56.	Navicula gregaria Donkin		Nav gre	0	0	0	1	1	0	0	0
57.	Navicula integra (W. Smith) Ralfs		Nav int	0	0	3	0	0	0	0	0
58.	Navicula lanceolata (C. Agardh) Ehrenberg		Nav lan	0	0	21	3	0	0	0	0
59.	Navicula reinhardtii (Grunow) Grunow		Nav rei	0	0	14	3	0	0	0	0
60.	Navicula rhynchotella Lange-Bertalot		Nav rhy	0	0	2	0	0	0	0	0
61.	Navicula slesvicensis Grunow		Nav sle	0	0	12	0	1	0	0	0
62.	Navicula tenelloides Hustedt		Nav ten	0	0	0	1	0	0	0	0
63.	Navicula tripunctata (O.F. Müller) Bory		Nav tri	0	0	2	7	0	0	0	0
64.	Navicula veneta Kützing		Nav ven	0	0	1	0	0	2	0	0
65.	Nitzschia amphibia Grunow		Nit amp	0	0	1	0	1	0	0	0
66.	Nitzschia dissipata (Kützing) Grunow		Nit dis	0	0	0	1	0	0	0	0
67.	Nitzschia frustulum (Kützing) Grunow		Nit fru	0	0	0	0	1	0	0	0
68.	Nitzschia inconspicua Grunow		Nit inc	0	0	0	3	0	0	0	0
69.	Nitzschia linearis (C. Agardh) W. Smith		Nit lin	0	0	0	7	0	0	0	0
70.	Nitzschia palea (Kützing) W. Smith		Nit pae	0	0	0	7	0	0	0	0
71.	Nitzschia paleacea (Grunow) Grunow		Nit pal	0	0	2	0	0	0	0	0
72.	Nitzschia perminuta (Grunow) M. Peragallo		Nit per	0	0	2	3	0	0	0	0
73.	Nitzschia sigmoidea (Nitzsch) W. Smith		Nit sig	0	0	1	0	0	0	0	0
74.	Parliberlus protracta (Grunow) Witkowski, Lange-Bertalot et Metzeltin		Par pro	0	0	4	0	0	0	0	0
75.	Pinnularia borealis Ehrenberg		Pin bor	0	0	1	0	0	0	0	0
76.	Pinnularia brebissonii (Kützing) Rabenhorst		Pin bre	0	0	1	0	0	0	0	0
77.	Pinnularia marchica I. Schönfelder ex Krammer		Pin mar	0	0	0	1	0	0	0	0
78.	Pinnularia microstauron (Ehrenberg) Cleve		Pin mic	0	0	0	0	1	0	0	0
79.	Pinnularia obscura Krasske		Pin obs	0	0	1	0	8	1	0	0
80.	Placoneis paraelginensis Lange-Bertalot		Pla par	0	0	0	1	1	0	0	0
81.	Planothidium frequentissimum (Lange-Bertalot) Lange-Bertalot		Pla fre	0	0	11	28	12	7	0	0
82.	Planothidium lanceolatum (Brébisson ex Kützing) Lange-Bertalot		Pla lan	0	0	8	16	16	1	0	0
83.	Planothidium rostratum (Østrup) Lange-Bertalot		Pla ros	0	0	3	1	0	0	0	0
84.	Pseudostaurosira brevistriata (Grunow) Williams et Round		Pse bre	0	0	13	0	15	4	0	0
85.	Sellaphora bacillum (Ehrenberg) D.G. Mann		Sel bac	0	0	0	0	3	0	0	0
86.	Sellaphora joubaudii (Germain) Aboal		Sel jou	0	0	3	0	0	0	0	0
87.	Sellaphora leavissima (Kützing) D.G. Mann		Sel lea	0	0	0	0	0	1	0	0
88.	Sellaphora pupula (Kützing) Mereschkowsky		Sel pup	0	0	3	0	0	0	0	0
89.	Sellaphora seminulum (Grunow) D.G. Mann		Sel sem	0	0	4	0	0	0	0	0
90.	Stauroneis smithii Grunow		Sta smi	0	0	0	5	0	0	0	0
91.	Staurosira binodis (Ehrenberg) Lange-Bertalot		Sta bin	0	0	3	6	0	0	0	0
92.	Staurosira construens Ehrenberg		Sta con	0	0	9	6	8	1	0	0
93.	Staurosira venter (Ehrenberg) Grunow		Sta ven	0	0	0	0	14	0	0	0
94.	Staurosirella leptostauron (Ehrenberg) D.M. Williams et Round		Sta lep	0	0	0	3	2	0	0	0
95.	Staurosirella martyi (Héribaud) Morales et Manoylov		Sta mar	0	0	3	0	0	1	0	0
96.	Staurosirella pinnata (Ehrenberg) D.M. Williams et Round		Sta pin	0	0	25	34	36	3	0	0
97.	Stephanodiscus hantzschii Grunow		Ste han	0	0	12	18	0	0	0	0
98.	Stephanodiscus parvus Stoermer, Håkansson		Ste par	0	0	22	12	1	0	0	0
99.	Surirella brebissonii var. kuetzingii Krammer et Lange-Bertalot		Sur bre	0	0	2	2	0	0	0	0
100.	Ulnaria ulna (Nitzsch) Compère		Uln uln	0	0	12	9	3	0	0	0

## Sheet: Table S2
Terrestrial mosses as a substrate and potential host for cyanobacteria, green algae and diatoms
Journal of Plant Research
Ewelina Szczepocka1*, Paulina Nowicka-Krawczyk1, Grzegorz J. Wolski2
1Department of Algology and Mycology, Faculty of Biology and Environmental Protection, University of Lodz, Banacha 12/16, 90-237 Lodz, Poland, * e-mail: ewelina.szczepocka@biol.uni.lodz.pl; paulina.nowicka@biol.uni.lodz.pl,
2Department of Geobotany and Plant Ecology, Faculty of Biology and Environmental Protection, University of Lodz, Banacha 12/16, 90-237 Lodz, Poland, e-mail: grzegorz.wolski@biol.uni.lodz.pl
Table S2. The similarity of individual mosses in terms of compositions of green algae. Explanation: 1 – Polytrichum formosum; 2 – Dicranum polysetum; 3 – Plagiothecium longisetum; 4 – Ficaria verna; 5 – Plagiomnium undulatum; 6 – Articum undulatum; 7 – Hypnum cupressiforme (on Carpinus betulus); 8 – Hypnum cupressiforme (on Acer pseudoplatanus).
	1	2	3	4	5	6	7	8
1	1	0.808989	0.289474	0.043478	0.043478	0.4	0.481481	0.5
2	0.808989	1	0.345679	0.041237	0.041237	0.447059	0.40708	0.424779
3	0.289474	0.345679	1	0.380952	0.380952	0.75	0.4	0.4
4	0.043478	0.041237	0.380952	1	0.92	0.204545	0.034483	0.034483
5	0.043478	0.041237	0.380952	0.92	1	0.204545	0.034483	0.034483
6	0.4	0.447059	0.75	0.204545	0.204545	1	0.596154	0.596154
7	0.481481	0.40708	0.4	0.034483	0.034483	0.596154	1	0.939394
8	0.5	0.424779	0.4	0.034483	0.034483	0.596154	0.939394	1

## Sheet: Table S3
Terrestrial mosses as a substrate and potential host for cyanobacteria, green algae and diatoms
Journal of Plant Research
Ewelina Szczepocka1*, Paulina Nowicka-Krawczyk1, Grzegorz J. Wolski2
1Department of Algology and Mycology, Faculty of Biology and Environmental Protection, University of Lodz, Banacha 12/16, 90-237 Lodz, Poland, * e-mail: ewelina.szczepocka@biol.uni.lodz.pl; paulina.nowicka@biol.uni.lodz.pl,
2Department of Geobotany and Plant Ecology, Faculty of Biology and Environmental Protection, University of Lodz, Banacha 12/16, 90-237 Lodz, Poland, e-mail: grzegorz.wolski@biol.uni.lodz.pl
Table S3. Statistical significance (p≤0.05, in red) of differences between alpha-diversity indices for individual pairs of mosses in relation to composition of green algae. Explanation: 1 – Polytrichum formosum; 2 – Dicranum polysetum; 3 – Plagiothecium longisetum; 4 – Ficaria verna; 5 – Plagiomnium undulatum; 6 – Articum undulatum; 7 – Hypnum cupressiforme (on Carpinus betulus); 8 – Hypnum cupre…
	Dominance D	Shannon H
1 vs 2	0.267	0.43
1 vs 3	0.28	0.341
1 vs 4	0	0.001
1 vs 5	0	0
1 vs 6	0.176	0.483
1 vs 7	0.006	0.001
1 vs 8	0.016	0.006
2 vs 3	0.008	0.051
2 vs 4	0	0
2 vs 5	0	0
2 vs 6	0.011	0.124
2 vs 7	0	0
2 vs 8	0	0
3 vs 4	0	0.005
3 vs 5	0.004	0.012
3 vs 6	0.734	0.824
3 vs 7	0.003	0.043
3 vs 8	0.018	0.202
4 vs 5	0.571	0.794
4 vs 6	0.001	0.004
4 vs 7	0.831	0.887
4 vs 8	0.111	0.56
5 vs 6	0.002	0.008
5 vs 7	0.271	0.593
5 vs 8	0.908	0.808
6 vs 7	0.009	0.011
6 vs 8	0.056	0.102
7 vs 8	0.452	0.52

## Sheet: Table S4
Terrestrial mosses as a substrate and potential host for cyanobacteria, green algae and diatoms
Journal of Plant Research
Ewelina Szczepocka1*, Paulina Nowicka-Krawczyk1, Grzegorz J. Wolski2
1Department of Algology and Mycology, Faculty of Biology and Environmental Protection, University of Lodz, Banacha 12/16, 90-237 Lodz, Poland, * e-mail: ewelina.szczepocka@biol.uni.lodz.pl; paulina.nowicka@biol.uni.lodz.pl,
2Department of Geobotany and Plant Ecology, Faculty of Biology and Environmental Protection, University of Lodz, Banacha 12/16, 90-237 Lodz, Poland, e-mail: grzegorz.wolski@biol.uni.lodz.pl
Table S4. Beta-diversity of moss species (Whittaker measures for pairs of moss species) in relation to composition of green algae. Explanation: 1 – Polytrichum formosum; 2 – Dicranum polysetum; 3 – Plagiothecium longisetum; 4 – Ficaria verna; 5 – Plagiomnium undulatum; 6 – Articum undulatum; 7 – Hypnum cupressiforme (on Carpinus betulus); 8 – Hypnum cupressiforme (on Acer pseudoplatanus).
	1	2	3	4	5	6	7	8
1	x	0	0.56	0.56	0.56	0.2	0.11	0
2	0	x	0.56	0.56	0.56	0.2	0.11	0
3	0.56	0.56	x	0	0	0.33	0.5	0.56
4	0.56	0.56	0	x	0	0.33	0.5	0.56
5	0.56	0.56	0	0	x	0.33	0.5	0.56
6	0.2	0.2	0.33	0.33	0.33	x	0.11	0.2
7	0.11	0.11	0.5	0.5	0.5	0.11	x	0.11
8	0	0	0.56	0.56	0.56	0.2	0.11	x

## Sheet: Table S5
Terrestrial mosses as a substrate and potential host for cyanobacteria, green algae and diatoms
Journal of Plant Research
Ewelina Szczepocka1*, Paulina Nowicka-Krawczyk1, Grzegorz J. Wolski2
1Department of Algology and Mycology, Faculty of Biology and Environmental Protection, University of Lodz, Banacha 12/16, 90-237 Lodz, Poland, * e-mail: ewelina.szczepocka@biol.uni.lodz.pl; paulina.nowicka@biol.uni.lodz.pl,
2Department of Geobotany and Plant Ecology, Faculty of Biology and Environmental Protection, University of Lodz, Banacha 12/16, 90-237 Lodz, Poland, e-mail: grzegorz.wolski@biol.uni.lodz.pl
Table S5. The similarity of individual mosses based on diatoms inhabiting them. Explaination: 3 – Plagiothecium longisetum; 4 – Ficaria verna; 5 – Plagiomnium undulatum; 6 – Articum undulatum.
	3	4	5	6
3	x	0.607774	0.336449	0.131959
4	0.607774	x	0.333874	0.113043
5	0.336449	0.333874	x	0.284585
6	0.131959	0.113043	0.284585	x

## Sheet: Table S6
Terrestrial mosses as a substrate and potential host for cyanobacteria, green algae and diatoms
Journal of Plant Research
Ewelina Szczepocka1*, Paulina Nowicka-Krawczyk1, Grzegorz J. Wolski2
1Department of Algology and Mycology, Faculty of Biology and Environmental Protection, University of Lodz, Banacha 12/16, 90-237 Lodz, Poland, * e-mail: ewelina.szczepocka@biol.uni.lodz.pl; paulina.nowicka@biol.uni.lodz.pl,
2Department of Geobotany and Plant Ecology, Faculty of Biology and Environmental Protection, University of Lodz, Banacha 12/16, 90-237 Lodz, Poland, e-mail: grzegorz.wolski@biol.uni.lodz.pl
Table S6. Statistical significance (p≤0.05) of differences between alpha-diversity indices for individual pairs of mosses in relation to diatoms diversity. Explanation: 3 – Plagiothecium longisetum; 4 – Ficaria verna; 5 – Plagiomnium undulatum; 6 – Articum undulatum.
	3 vs 4	3 vs 5	3 vs 6	4 vs 5	4 vs 6	5 vs 6
Dominance D	<0,01	<0,01	<0,01	0.83	0.93	1
Shannon H	<0,01	<0,01	0.01	0.7	0.51	0.49

## Sheet: Table S7
Terrestrial mosses as a substrate and potential host for cyanobacteria, green algae and diatoms
Journal of Plant Research
Ewelina Szczepocka1*, Paulina Nowicka-Krawczyk1, Grzegorz J. Wolski2
1Department of Algology and Mycology, Faculty of Biology and Environmental Protection, University of Lodz, Banacha 12/16, 90-237 Lodz, Poland, * e-mail: ewelina.szczepocka@biol.uni.lodz.pl; paulina.nowicka@biol.uni.lodz.pl,
2Department of Geobotany and Plant Ecology, Faculty of Biology and Environmental Protection, University of Lodz, Banacha 12/16, 90-237 Lodz, Poland, e-mail: grzegorz.wolski@biol.uni.lodz.pl
Table S7. Beta-diversity of moss species (Whittaker measures for pairs of moss species) in relation to diatoms diversity. Explanation: 3 – Plagiothecium longisetum; 4 – Ficaria verna; 5 – Plagiomnium undulatum; 6 – Articum undulatum.
	3	4	5	6
3	x	0.44	0.57	0.66
4	0.44	x	0.6	0.75
5	0.57	0.6	x	0.6
6	0.66	0.75	0.6	x

## Sheet: Table S8
Terrestrial mosses as a substrate and potential host for cyanobacteria, green algae and diatoms
Journal of Plant Research
Ewelina Szczepocka1*, Paulina Nowicka-Krawczyk1, Grzegorz J. Wolski2
1Department of Algology and Mycology, Faculty of Biology and Environmental Protection, University of Lodz, Banacha 12/16, 90-237 Lodz, Poland, * e-mail: ewelina.szczepocka@biol.uni.lodz.pl; paulina.nowicka@biol.uni.lodz.pl,
2Department of Geobotany and Plant Ecology, Faculty of Biology and Environmental Protection, University of Lodz, Banacha 12/16, 90-237 Lodz, Poland, e-mail: grzegorz.wolski@biol.uni.lodz.pl
Table S8. Alpha-variety indices and their confidence intervals of tested mosses in relation to green algae and diatoms diversity. Explanation: 1 – Polytrichum formosum; 2 – Dicranum polysetum; 3 – Plagiothecium longisetum; 4 – Ficaria verna; 5 – Plagiomnium undulatum; 6 – Atrichum undulatum; 7 – Hypnum cupressiforme (on Carpinus betulus); 8 – Hypnum cupressiforme (on Acer pseudoplatanus);
Chlorophytes
Plant	1	Lower 95% CI	Upper 95% CI	2	Lower 95% Cl	95% Upper CI	3	Lower 95% CI	Upper 95% CI	4	95% Lower	95% Upper	5	Lower 95% CI	Upper 95% CI	6	Lower 95% Cl	95% Upper CI	7	Lower 95% CI	Upper 95% CI	8	Lower 95% Cl	95% Upper CI
Algal Taxa_S	5			5			4			4			4			5			4			5
Individuals	42			47			34			40			50			38			66			74
Dominance D	0.3043	0.2223	0.3863	0.2553	0.1938	0.3168	0.344	0.2588	0.4293	0.5167	0.407	0.6265	0.471	0.3922	0.5499	0.3684	0.2439	0.493	0.5091	0.4263	0.5919	0.4676	0.3984	0.5368
Shannon H	1.332	1.123	1.542	1.441	1.285	1.596	1.158	0.9574	1.359	0.8219	0.6138	1.03	0.8701	0.6812	1.059	1.211	0.9574	1.466	0.8035	0.6368	0.9702	0.9063	0.7205	1.092
Baccilariophyta
Plant	3	Lower 95% CI	Upper 95% CI	4	Lower 95% Cl	95% Upper CI	5	Lower 95% CI	Upper 95% CI	6	Lower 95% Cl	95% Upper CI
Algal taxa_S	58			45			36			19
Individuals	410			412			205			48
Dominance D	0.03989	0.0347	0.04508	0.07159	0.06018	0.08299	0.06997	0.0545	0.08544	0.07004	0.0363	0.1038
Shannon H	3.55	3.459	3.641	3.11	3.001	3.22	3.064	2.92	3.207	2.835	2.591	3.078
